# Supplementary material for: Dual Visible and NIR Emission, Mechanoluminescence, and Magnetic Properties of PPh4[LnL4] Chelates with Diphenyl-N-Benzoylamidophosphate
Source: Molecules. 2025 Mar 10;30(6):1245. doi: 10.3390/molecules30061245 (PMC11946015; doi:10.3390/molecules30061245)
Supplement: Supplementary file 1 [file molecules-30-01245-s001.zip]

Archive with 1 entries (1 files):
- molecules-3441632-supplementary.pdf
